# Supplementary material for: Tracing the origins of Plasmodium vivax resurgence after malaria elimination on Aneityum Island in Vanuatu
Source: Commun Med (Lond). 2024 May 18;4:91. doi: 10.1038/s43856-024-00524-9 (PMC11102431; doi:10.1038/s43856-024-00524-9)
Supplement: Supplementary file 3 — Supplementary Data 1 [file 43856_2024_524_MOESM3_ESM.xlsx]

## Sheet: Sheet1
Supplementary Data 1. PCR primer sequences
Marker	Chromosome	Name	Sequence (5'→3')
MS1	3	MS1-PF	CATCTCGACATGTCGACGTAG
		MS1-R	ctgtcttTTGCTGCGTTTTTGTTTCTG
		MS1-NF	6-FAM-TCAACTGTTGGAAGGGCAAT
MS2	6	MS2-PF	AGCACGACCAACAAGAGAGG
		MS2-R	ctgtcttTGGGGAGAGACTCCCTTTTC
		MS2-NF	VIC-GAGCTAGCCAAAGGTTCAACA
MS5	6	MS5-PF	TTCGGCTGGTTTCCAATTAGG
		MS5-R	ctgtcttAAAGGGAGAGGAGCGAAAAC
		MS5-NF	NED-CGTCCTCTATCGCGTACACA
MS6	11	MS6-PF	GAGCTGCTGCTTCTATTTTGGG
		MS6-R	ctgtcttGGAGGACATCAACGGGATT
		MS6-NF	VIC-GGTTCTTCGGTGATCTCTGC
MS7	12	MS7-PF	ACATCAAAGCAAAGAAGAGGG
		MS7-R	ctgtcttAGGGTCTTCAGCGTGTTGTT
		MS7-NF	6-FAM-TTGCAGAAAATGCAGAGAGC
MS8	12	MS8-PF	AAACGTAAAACCTTTGGCGG
		MS8-R	ctgtcttAGCCCCTTTGCGTTCTTTAT
		MS8-NF	NED-AGAGGAGGCAGAAATGCAGA
MS9	8	MS9-PF	TGAATTTCCCCATTTGCCCG
		MS9-R	ctgtcttGAAGCTGCCCATGTGGTAAT
		MS9-NF	VIC-AGATGCCTACACGTTGACGA
MS10	13	MS10-PF	AGGACCAAACGGAGGACATG
		MS10-R	ctgtcttTCCTTCAGGTGGGACTTGTT
		MS10-NF	6-FAM-TTATCCCTGCTGGATGTGAA
MS12	5	MS12-PF	AACGTTTCCTTGCCCACTTG
		MS12-R	ctgtcttCTGCTGTTGTTGTTGCTGCT
		MS12-NF	NED-AATGCGCATCCTATGTCTCC
MS15	5	MS15-PF	CGCACTCTTCATCCTCATCG
		MS15-R	ctgtcttCGGCCAGATGAAAAGGATAA
		MS15-NF	VIC-TGTTTGCAAAGGAATCCACA
MS20	10	MS20-PF	CAAGGTGCGATGGAAGATTGG
		MS20-R	ctgtcttGTGGCAGTGGCTCATCTTCT
		MS20-NF	NED-GCACAACAAATGCAAGATCC
MS3.27	3	MS3.27-PF	TTTTTCAACTTGCTGCCCCCTG
		MS3.27-R	ctgtcttCGTCATCGTCATTGCTCTGGAG
		MS3.27-NF	6-FAM-GGACATTCCAAATGTATGTGCAGTCG
MS16	9	MS16-PF	TTCCTGATGACAATTTCGACGG
		MS16-PR	TCTCTTCCCATTTGAGCATCGC
		MS16-NF	6-FAM-CTTGTTGTGGTTGTTGATGGTG
		MS16-NR	ctgtcttAGTACGTCAACCATGTGGGTAG
msp1F1	7	M1F1-PF	TATGATTTGTTGAGGGCGAAGC
		M1F1-PR	TGCTTTCCATCATCTGGATTTTGC
		M1F1-NF	NED-CGATATTGGAAAATTGGAGACCTTCAT
		M1F1-NR	ctgtcttCTTTTGCGCCTCCTCCAGCT
msp1F3	7	M1F3-PF	GGAGAACATAAGCTACCTGTCC
		M1F3-PR	GTTGTTACTTGGTCTTCCTCCC
		M1F3-NF	VIC-CAAGCCTACCAAGAATTGATCCCCAA
		M1F3-NR	ctgtcttATTACTTTGTCGTAGTCCTCGGCGTAGTCC
