# Supplementary material for: Tracing the origins of Plasmodium vivax resurgence after malaria elimination on Aneityum Island in Vanuatu
Source: Commun Med (Lond). 2024 May 18;4:91. doi: 10.1038/s43856-024-00524-9 (PMC11102431; doi:10.1038/s43856-024-00524-9)
Supplement: Supplementary file 4 — Supplementary Data 2 [file 43856_2024_524_MOESM4_ESM.xlsx]

## Sheet: Sheet1
Supplementary Data 2. Numbers of samples successfully amplified (NS) and alleles detected (NA) for each microsatellite marker
	1999-2000 Aneityum (n=11)		2000 non-Aneityum (n=24)		2002 Tanna (n=36)		2002 Aneityum (n=39)
Marker	NS	NA	NS	NA	NS	NA	NS	NA	Total genotyped
MS1	10	14	21	26	9	2	33	8	73
MS2	10	12	23	27	34	8	33	17	100
MS5	9	13	20	37	28	4	33	4	90
MS6	10	10	22	29	25	4	37	13	94
MS7	11	15	21	34	16	4	36	19	84
MS8	11	9	22	17	22	6	37	22	92
MS9	10	11	15	15	10	3	11	11	46
MS10	6	13	15	17	26	5	11	12	58
MS12	1	1	1	1	7	5	10	6	19
MS15	9	8	20	12	27	7	7	5	63
MS20	4	7	10	13	6	5	7	5	27
MS3.27	4	4	11	14	25	9	7	6	47
Markers in boldface font were included in the analysis.
