# Supplementary material for: Tracing the origins of Plasmodium vivax resurgence after malaria elimination on Aneityum Island in Vanuatu
Source: Commun Med (Lond). 2024 May 18;4:91. doi: 10.1038/s43856-024-00524-9 (PMC11102431; doi:10.1038/s43856-024-00524-9)
Supplement: Supplementary file 5 — Supplementary Data 3 [file 43856_2024_524_MOESM5_ESM.xlsx]

## Sheet: Sheet1
Supplementary Data 3. Frequencies of microsatellite haplotypes detected in this study
	MS2-MS5-MS6-MS7-MS8	1999-2000 Aneityum	2000 Non-Aneityum	2002 Tanna	2002 Aneityum
1	107-133-185-526-235	1
2	259-175-242-157-247	1
3	171-457-200-145-223	1
4	123-457-134-526-223	1
5	162-457-185-526-145	1
6	171-246-200-136-286	1
7	223-187-200-133-286	1
8	419-457-230-298-247		1
9	215-457-242-298-223		1
10	162-145-200-364-286		1
11	219-124-188-148-286		1
12	107-118-383-289-286		1
13	223-289-209-151-286		1
14	219-457-158-184-286		1
15	359-292-104-103-223		1
16	151-118-134-607-223		1
17	215-154-122-331-286		1
18	171-376-371-127-286		1
19	193-157-263-112-286		1
20	235-145-134-127-286		1
21	199-202-248-157-253		1
22	179-457-116-148-223		1
23	351-457-242-145-265		1
24	187-265-158-184-265		1
25	159-253-134-526-253		1
26	207-187-248-142-283			2	1
27	223-178-209-142-280			1
28	223-187-209-142-286			2
29	223-178-248-142-286			2
30	127-175-248-151-274			1
31	207-178-248-142-283			1
32	223-178-248-142-283			1
33	207-178-209-142-283			1
34	223-178-209-142-286			1
35	127-178-206-142-295			1
36	127-187-209-139-298			1
37	223-187-209-142-283			1
38	231-181-242-145-136				1
39	231-181-242-145-274				12
40	231-199-119-145-274				1
41	255-178-242-151-286				1
42	207-187-248-142-118				1
43	183-181-242-145-286				1
44	219-181-242-145-373				1
45	231-181-242-388-286				1
46	231-181-242-121-247				1
47	231-181-242-145-286				2
48	223-181-242-187-274				1
49	231-181-242-145-211				1
50	231-181-242-220-274				1
51	247-181-242-145-241				1
52	223-181-242-145-274				1
53	131-181-242-145-223				1
		7	18	15	29
