# Supplementary material for: Tracing the origins of Plasmodium vivax resurgence after malaria elimination on Aneityum Island in Vanuatu
Source: Commun Med (Lond). 2024 May 18;4:91. doi: 10.1038/s43856-024-00524-9 (PMC11102431; doi:10.1038/s43856-024-00524-9)
Supplement: Supplementary file 6 — Supplementary Data 4 [file 43856_2024_524_MOESM6_ESM.xlsx]

## Sheet: all
Supplementary Data 4. Primary alleles detected at 12 microsatellite loci
Sample number	Year	Island	Microscopy	PCR	MS1	MS2	MS5	MS6	MS7	MS8	MS9	MS10	MS12	MS15	MS20	MS3.27
1	1999	Aneityum	Neg	V	560	107	133	185	526	235	252	-9	-9	225	-9	-9
2	1999	Aneityum	V	V	227	259	175	242	157	247	189	193	-9	210	220	279
3	1999	Aneityum	Neg	V	341	171	457	200	145	223	-9	-9	-9	246	334	-9
4	1999	Aneityum	Neg	V	149	123	457	134	526	223	195	106	-9	240	-9	-9
5	1999	Aneityum	Neg	V	560	162	457	185	526	145	117	232	-9	114	-9	-9
6	2000	Aneityum	V	V	161	-9	175	371	145	253	195	157	-9	210	421	439
7	2000	Aneityum	Neg	V	290	111	-9	227	202	286	252	109	284	210	208	287
8	2000	Efate	Neg	V	290	419	457	230	298	247	-9	-9	-9	-9	-9	-9
9	2000	Malakula	Neg	FV	401	215	457	242	298	223	-9	-9	-9	-9	-9	-9
10	2000	Santo	Neg	V	392	162	145	200	364	286	-9	-9	-9	210	334	-9
11	2000	Santo	V	V	290	223	-9	371	526	286	561	151	-9	210	-9	-9
12	2000	Tanna	V	FV	593	219	124	188	148	286	252	163	-9	147	-9	-9
13	2000	Tanna	V	V	161	107	118	383	289	286	-9	163	-9	210	-9	-9
14	2000	Tanna	Neg	V	230	223	289	209	151	286	144	193	206	252	-9	287
15	2000	Malakula	Neg	V	215	219	457	158	184	286	147	-9	-9	-9	-9	-9
16	2000	Tanna	Neg	V	119	359	292	104	103	223	-9	-9	-9	210	208	-9
17	2000	Aneityum	V	V	461	359	160	-9	520	286	195	-9	-9	210	-9	159
18	2000	Aneityum	V	V	263	171	246	200	136	286	252	-9	-9	210	-9	-9
19	2000	Aneityum	V	V	-9	223	187	200	133	286	183	-9	-9	-9	-9	-9
20	2000	Santo	Neg	V	140	151	118	134	607	223	195	163	-9	195	-9	235
21	2000	Efate	Neg	V	254	215	154	122	331	286	-9	163	-9	210	-9	159
22	2000	Efate	Neg	V	290	171	376	371	127	286	195	163	-9	210	-9	159
23	2000	Ambrym	Neg	V	290	193	157	263	112	286	252	157	-9	210	208	159
24	2000	Malakula	Neg	V	278	235	145	134	127	286	252	154	-9	210	115	439
25	2000	Efate	Neg	V	263	199	202	248	157	253	111	193	-9	258	-9	291
26	2000	Efate	Neg	V	125	179	457	116	148	223	195	193	-9	246	184	-9
27	2000	Efate	Neg	V	260	351	457	242	145	265	-9	-9	-9	210	-9	-9
28	2000	Malakula	Neg	V	-9	219	457	-9	-9	-9	-9	-9	-9	210	238	-9
29	2000	Malakula	Neg	V	-9	-9	-9	188	-9	286	252	-9	-9	-9	115	287
30	2000	Malakula	Neg	V	-9	231	457	-9	-9	-9	-9	-9	-9	210	208	-9
31	2000	Epi	Neg	V	290	131	-9	134	127	286	195	163	-9	210	-9	-9
32	2000	Malakula	Neg	V	290	187	265	158	184	265	195	163	-9	210	-9	155
33	2000	Ambrym	Neg	V	290	159	253	134	526	253	324	163	-9	210	115	439
34	2000	Malakula	Neg	V	212	199	-9	371	118	286	147	157	-9	225	115	227
35	2000	Aneityum	Neg	V	215	627	-9	371	154	286	384	124	-9	-9	-9	-9
36	2002	Tanna	V	V	-9	279	-9	-9	-9	-9	-9	-9	-9	147	-9	-9
37	2002	Tanna	Neg	V	-9	207	178	209	-9	283	-9	193	-9	252	-9	287
38	2002	Tanna	V	V	-9	223	187	248	-9	283	-9	193	-9	252	253	251
39	2002	Tanna	V	V	-9	207	187	248	-9	283	165	193	-9	249	163	311
40	2002	Tanna	V	V	-9	207	187	248	142	283	-9	193	-9	252	253	279
41	2002	Tanna	Neg	V	293	127	-9	-9	-9	-9	-9	-9	-9	-9	-9	-9
42	2002	Tanna	Neg	V	293	127	-9	-9	-9	-9	-9	190	-9	252	-9	-9
43	2002	Tanna	V	V	-9	207	178	248	-9	283	192	190	218	246	-9	287
44	2002	Tanna	V	V	-9	223	178	209	142	280	-9	190	-9	246	-9	-9
45	2002	Tanna	V	V	-9	211	178	209	-9	283	-9	193	-9	252	-9	287
46	2002	Tanna	Neg	V	-9	227	-9	-9	-9	-9	-9	-9	-9	-9	-9	287
47	2002	Tanna	V	V	-9	223	187	209	142	286	159	193	206	246	-9	287
48	2002	Tanna	Neg	V	-9	223	178	248	142	286	-9	190	-9	210	-9	287
49	2002	Tanna	Neg	V	293	127	-9	-9	151	-9	-9	193	-9	-9	-9	-9
50	2002	Tanna	Neg	V	-9	127	175	248	151	274	-9	193	-9	252	-9	-9
51	2002	Tanna	Neg	V	-9	223	178	248	142	286	-9	193	-9	246	-9	287
52	2002	Tanna	V	V	-9	207	187	248	142	283	165	193	-9	252	-9	279
53	2002	Tanna	Neg	V	-9	207	178	248	142	283	165	193	-9	252	-9	271
54	2002	Tanna	Neg	V	-9	223	187	209	142	286	-9	190	-9	252	-9	287
55	2002	Tanna	F	V	-9	223	178	248	-9	286	159	193	212	-9	-9	311
56	2002	Tanna	Neg	V	-9	159	187	-9	-9	-9	-9	-9	-9	210	-9	-9
57	2002	Tanna	Neg	V	-9	-9	178	-9	-9	-9	-9	190	-9	-9	-9	-9
58	2002	Tanna	Neg	V	-9	259	187	-9	-9	-9	-9	-9	-9	210	-9	199
59	2002	Tanna	V	V	-9	223	178	248	142	283	165	-9	209	252	-9	311
60	2002	Tanna	Neg	V	293	247	-9	212	-9	-9	-9	-9	-9	210	-9	159
61	2002	Tanna	Neg	V	-9	-9	187	-9	-9	-9	-9	-9	-9	-9	-9	-9
62	2002	Tanna	Neg	V	-9	127	178	-9	-9	-9	-9	193	-9	210	-9	311
63	2002	Tanna	V	V	-9	207	178	209	142	283	159	193	209	252	217	279
64	2002	Tanna	Neg	V	-9	223	178	209	142	286	165	193	206	132	178	279
65	2002	Tanna	Neg	V	-9	127	178	-9	-9	-9	-9	-9	-9	-9	-9	-9
66	2002	Tanna	Neg	V	293	127	178	206	142	295	-9	193	-9	249	-9	271
67	2002	Tanna	Neg	V	293	127	187	209	139	298	-9	193	206	249	-9	-9
68	2002	Tanna	V	V	293	223	187	209	142	283	165	193	-9	252	199	311
69	2002	Tanna	Neg	V	293	247	-9	212	-9	-9	-9	-9	-9	-9	-9	287
70	2002	Tanna	Neg	V	-9	247	178	209	-9	295	-9	193	-9	249	-9	155
71	2002	Tanna	Neg	V	293	247	-9	209	-9	-9	-9	196	-9	-9	-9	279
72	2002	Aneityum	V	V	263	231	181	242	145	136	171	193	212	-9	-9	-9
73	2002	Aneityum	Neg	V	-9	-9	-9	242	145	286	-9	-9	-9	-9	-9	-9
74	2002	Aneityum	Neg	V	230	231	181	242	145	274	195	193	212	267	229	299
75	2002	Aneityum	Neg	V	230	231	181	242	145	274	-9	-9	-9	-9	-9	-9
76	2002	Aneityum	Neg	V	263	231	199	119	145	274	-9	-9	-9	-9	-9	-9
77	2002	Aneityum	Neg	V	230	255	178	242	151	286	144	193	212	246	265	283
78	2002	Aneityum	V	V	227	207	187	248	142	283	165	193	206	252	199	279
79	2002	Aneityum	V	V	260	207	187	248	142	118	165	193	206	252	253	279
80	2002	Aneityum	Neg	V	146	183	181	242	145	286	-9	-9	-9	417	-9	-9
81	2002	Aneityum	Neg	V	-9	-9	-9	209	127	223	195	328	-9	-9	-9	-9
82	2002	Aneityum	Neg	V	230	219	181	242	145	373	-9	-9	-9	-9	-9	-9
83	2002	Aneityum	Neg	V	-9	-9	181	242	145	223	-9	-9	-9	-9	-9	-9
84	2002	Aneityum	Neg	V	230	231	181	242	-9	286	-9	-9	-9	-9	-9	-9
85	2002	Aneityum	V	V	230	231	181	242	145	274	111	193	176	-9	-9	-9
86	2002	Aneityum	V	V	230	231	181	242	388	286	-9	-9	-9	249	229	299
87	2002	Aneityum	Neg	V	-9	-9	-9	242	145	274	-9	-9	-9	-9	-9	-9
88	2002	Aneityum	V	V	263	231	181	242	145	274	-9	-9	-9	-9	-9	-9
89	2002	Aneityum	Neg	V	230	231	181	242	145	274	-9	-9	-9	-9	-9	-9
90	2002	Aneityum	V	V	230	231	181	242	145	274	-9	-9	-9	-9	-9	-9
91	2002	Aneityum	Neg	V	230	231	181	242	121	247	-9	-9	-9	-9	-9	-9
92	2002	Aneityum	V	V	263	231	181	242	145	274	171	193	212	-9	-9	-9
93	2002	Aneityum	Neg	V	263	227	181	-9	-9	-9	-9	-9	-9	-9	-9	-9
94	2002	Aneityum	V	V	263	231	181	-9	-9	-9	171	175	212	267	115	299
95	2002	Aneityum	V	V	230	231	-9	242	145	181	-9	-9	212	-9	-9	-9
96	2002	Aneityum	Neg	V	-9	-9	-9	242	289	274	-9	-9	-9	-9	-9	-9
97	2002	Aneityum	V	V	230	231	181	242	145	286	-9	-9	-9	-9	-9	-9
98	2002	Aneityum	V	V	263	231	181	242	145	274	246	193	-9	-9	-9	-9
99	2002	Aneityum	V	V	230	231	181	242	145	274	-9	-9	-9	-9	-9	-9
100	2002	Aneityum	Neg	V	263	223	181	242	187	274	-9	-9	-9	-9	-9	-9
101	2002	Aneityum	Neg	V	230	231	181	242	145	274	-9	-9	-9	-9	-9	-9
102	2002	Aneityum	Neg	V	230	231	181	242	145	274	-9	-9	-9	-9	-9	-9
103	2002	Aneityum	Neg	V	-9	-9	-9	161	433	274	-9	-9	-9	-9	-9	-9
104	2002	Aneityum	Neg	V	263	231	181	242	145	274	-9	-9	-9	-9	115	115
105	2002	Aneityum	V	V	230	231	181	242	145	211	-9	-9	-9	-9	-9	-9
106	2002	Aneityum	Neg	V	230	231	181	242	220	274	-9	-9	-9	-9	-9	-9
107	2002	Aneityum	V	V	230	231	181	242	145	286	-9	-9	-9	-9	-9	-9
108	2002	Aneityum	Neg	V	263	247	181	242	145	241	-9	-9	-9	-9	-9	-9
109	2002	Aneityum	Neg	V	230	223	181	242	145	274	171	193	212	-9	-9	-9
110	2002	Aneityum	Neg	V	230	131	181	242	145	223	-9	-9	-9	-9	-9	-9
"-9" denotes no allele detected
